# Supplementary material for: Elevated neutrophil-to-lymphocyte ratio and predominance of intrahepatic cholangiocarcinoma prediction of poor hepatectomy outcomes in patients with combined hepatocellular–cholangiocarcinoma
Source: PLoS One. 2020 Dec 11;15(12):e0240791. doi: 10.1371/journal.pone.0240791 (PMC7732129; doi:10.1371/journal.pone.0240791)
Supplement: S1 Data — Analytical dataset used in the study. (XLSX) [file pone.0240791.s002.xlsx]

## Sheet: CHC 20200820
Age	Age60	Gender	WBC	PLT	Platet	Neutrophil	Lymphocyte	Monocyte	NLR	DFS	Recurrence	OS	Patient status	Hepatitis B	Hepatitis C	Liver cirrhosis	GallStone	Diabetes mellitus	CEA	CA199	AFP	Cholangiocarcinoma cell Ratio	Histological grade	tumor necrosis percentage	surgical Margin	Lymph-vascular invasion	Perineural invasion	Pathological T stage	Regional lymph nodes metastases	AJCC tumor stage	DFS (months)	OS (months)
54	0	2	3700	111	111000	27.9	54.8	5.4	0.51	1466	0	1466	1	1	0	1	0	0	0.86	5	1310	70	2	20	6	0	0	1	0	1	48.8667	48.8667
60	1	1	7200	179	179000	33.5	59.9	6.3	0.56	696	0	696	1	1	0	1	0	0	1.24	8.91	893	70	2	0	5	0	0	1	0	1	23.2	23.2
62	1	2	3500	161	161000	43.5	51.7	4.2	0.841393	257	0	257	1	0	1	0	0	1	0.7	0	59.17	80	2	0	1	1	0	2	0	2	8.56667	8.56667
57	0	1	3400	70	70000	41.7	40.8	13.9	1.02206	222	0	222	0	1	0	1	0	0	0.98	68.6	58.9	5	2	10	3	0	0	2	1	4	7.4	7.4
80	1	2	4700	120	120000	74.5	12.4	7.7	6.02	461	0	461	1	0	1	1	1	0	2.9	110	18.9	50	1	0	1	0	0	1	0	1	15.3667	15.3667
65	1	1	4900	136	136000	44.4	37.7	10.9	1.17772	615	0	615	1	1	0	0	0	0	2.28	9.49	15.5	35	1	0	1	0	0	2	0	2	20.5	20.5
61	1	1	1900	37	37000	49	39	10	1.25641	1217	0	1217	1	1	1	1	0	0	3.77	35.8	60.6	10	2	1	1	1	0	2	0	2	40.5667	40.5667
40	0	2	4200	102	102000	52.7	39.8	5.3	1.32412	496	0	496	1	1	0	0	0	0	3.18	23.1	70.4	60	3	0	1	1	0	2	0	2	16.5333	16.5333
51	0	1	4600	57	57000	79.9	10.8	6.3	7.41	90	0	90	1	1	1	1	0	0	5.4	34.1	5.16	35	2	10	1	0	0	2	0	2	3	3
68	1	2	1400	31	31000	72.1	13.3	10.4	5.4	204	1	348	0	0	1	1	0	0	10.92	10.09	0	40	2	0	3	0	0	2	0	2	6.8	11.6
60	1	2	3700	82	82000	80.7	9.6	6.8	8.43	253	0	253	1	1	0	1	0	1	3.2	5	8.71	70	2	0	5	0	0	1	0	1	8.43333	8.43333
64	1	1	7600	245	245000	55	38.5	5.2	1.42857	862	1	1242	0	1	0	1	0	0	1.17	310	91.5	45	2	10	5	0	0	2	0	2	28.7333	41.4
54	0	1	7100	206	206000	54.1	35.3	7	1.53258	1874	0	2371	1	1	0	1	0	0	0.72	24.6	18.5	15	2	0	6	0	0	1	0	1	62.4667	79.0333
73	1	1	5300	143	143000	57.1	35.9	5.7	1.59073	305	0	305	1	1	0	1	0	0	0	0	4.19	40	3	20	9	0	0	1	0	1	10.1667	10.1667
64	1	1	4200	45	45000	55.9	34.3	10.7	1.63	939	1	964	0	1	0	1	0	0	1.88	18.8	7.22	70	2	50	1	0	0	2	0	2	31.3	32.1333
58	0	1	7200	106	106000	53.8	32.2	6.4	1.67081	468	0	468	1	0	1	1	0	1	1.6	19.4	7.94	15	2	0	1	0	0	2	0	2	15.6	15.6
60	1	1	4100	135	135000	54.6	32.4	10.8	1.68519	365	1	647	0	1	0	1	0	0	0	0	2.96	20	2	0	6	1	0	2	0	2	12.1667	21.5667
52	0	2	6800	201	201000	59.5	33.3	4.7	1.78776	615	0	615	1	0	0	0	0	1	2.07	62	3	95	2	0	4	1	0	2	0	2	20.5	20.5
80	1	1	6400	135	135000	55	30.2	16	1.82	1919	0	1919	1	0	0	0	0	0	1.58	5.34	4.21	50	2	0	21	0	0	1	0	1	63.9667	63.9667
62	1	1	5500	239	239000	57.4	30.9	6	1.85761	634	0	634	1	0	0	0	0	0	2.66	0	889.07	20	3	15	14	0	0	1	0	1	21.1333	21.1333
50	0	1	4400	175	175000	56.9	28	8.8	2.03214	349	1	765	1	1	0	1	0	0	0.5	8.29	6.02	35	2	10	15	0	0	1	0	1	11.6333	25.5
53	0	2	3700	101	101000	58.9	27	4.2	2.18148	1956	0	1956	1	1	1	1	0	1	4.69	5.37	6.17	10	2	70	15	0	0	2	0	2	65.2	65.2
45	0	1	5300	221	221000	62.7	27.2	5.4	2.3	1399	1	1994	1	1	0	1	0	0	1.61	12.2	260	15	2	0	20	0	0	1	0	1	46.6333	66.4667
46	0	2	8700	273	273000	65.9	26.3	5.2	2.5	418	0	418	1	1	0	1	0	0	0	0	183	15	3	0	10	1	1	2	0	2	13.9333	13.9333
52	0	2	5100	257	257000	65	23.9	6.7	2.78243	106	1	244	0	1	0	0	0	0	1.08	140	3	90	2	40	15	1	1	3	0	3	3.53333	8.13333
56	0	1	7200	286	286000	70	21.7	6.4	3.23	60	1	87	0	1	0	0	0	0	1.01	17.4	11.4	10	3	0	25	1	0	4	1	4	2	2.9
58	0	1	4100	135	135000	66.2	18.2	11.4	3.63187	396	0	396	1	1	0	1	0	0	4.56	39.5	15	15	2	0	15	0	0	2	0	2	13.2	13.2
57	0	1	2100	49	49000	71.2	17.4	8.1	4.1	405	1	697	0	1	1	1	1	1	2.84	58.6	56.8	50	2	30	10	1	0	2	0	2	13.5	23.2333
64	1	1	6100	152	152000	77	17.9	3.8	4.30168	160	1	467	0	0	0	1	0	0	1.58	6.09	3.36	90	2	40	15	1	1	2	1	4	5.33333	15.5667
68	1	2	1100	38	38000	68.4	15.9	12.4	4.30959	200	1	207	1	1	1	1	0	0	1.6	41	62.3	70	2	0	10	0	0	1	0	1	6.66667	6.9
59	0	1	8800	191	191000	75.2	16.7	6.1	4.50299	82	1	225	0	1	0	1	0	0	5.6	74.8	44.3	60	2	50	20	1	0	3	0	3	2.73333	7.5
60	1	1	6300	83	83000	52.4	10.2	4.9	5.1	42	1	148	0	1	1	1	0	1	1.78	30.8	19.2	70	2	30	10	1	0	3	0	3	1.4	4.93333
66	1	1	3900	96	96000	74.6	14.4	8	5.2	154	1	789	1	0	0	1	0	0	0	0	30.56	75	2	20	15	0	0	2	0	2	5.13333	26.3
77	1	1	5800	143	143000	72.3	13.4	13.6	5.39552	128	1	1206	1	1	0	1	0	#NULL!	0	0	32.4	15	2	20	20	0	0	1	0	1	4.26667	40.2
46	0	1	8900	221	221000	78.7	13.8	8.4	5.7	217	1	277	0	1	0	0	0	0	1.55	13.9	768	60	2	0	10	0	0	2	0	2	7.23333	9.23333
66	1	2	7800	170	170000	75.3	12.1	10.8	6.2	94	1	256	0	0	1	1	1	1	1.97	1876	7.82	55	2	10	20	1	0	3	0	3	3.13333	8.53333
71	1	1	7000	163	163000	79	12.7	5.4	6.2	281	1	705	0	0	1	1	0	0	2.07	48.3	40.4	90	3	0	25	0	0	1	0	1	9.36667	23.5
58	0	1	5900	198	198000	79.3	12.1	6.7	6.58431	76	1	816	0	1	0	1	0	1	1.26	33.8	13.7	30	3	0	40	0	0	1	0	1	2.53333	27.2
33	0	1	8300	173	173000	81	11.2	7.5	7.23214	40	1	420	0	1	0	0	0	0	0	0	36368	60	2	15	25	1	0	3	0	4	1.33333	14
58	0	2	6600	102	102000	81.4	10.3	7.9	7.90291	256	1	490	0	1	0	1	0	0	0.5	17.3	6.06	50	2	0	10	1	0	2	0	2	8.53333	16.3333
48	0	1	9500	202	202000	82.2	10	4.5	8.2	106	1	246	0	1	0	0	0	0	0	0	3.19	90	2	10	15	0	0	1	0	1	3.53333	8.2
32	0	1	7400	126	126000	81.5	9.8	5	8.30797	82	1	339	0	0	0	1	0	0	0	0	26.02	70	2	5	20	1	0	2	0	2	2.73333	11.3
